# Supplementary material for: DKK-1 Is Underexpressed in Mesenchymal Stem Cells from Patients with Ankylosing Spondylitis and Further Downregulated by IL-17
Source: Int J Mol Sci. 2022 Jun 15;23(12):6660. doi: 10.3390/ijms23126660 (PMC9224314; doi:10.3390/ijms23126660)
Supplement: Supplementary file 1 [file ijms-23-06660-s001.zip]

Archive with 1 entries (1 files):
- ijms-1653453-supplementary.pdf
